# Supplementary material for: Silencing of Renal DNaseI in Murine Lupus Nephritis Imposes Exposure of Large Chromatin Fragments and Activation of Toll Like Receptors and the Clec4e
Source: PLoS One. 2012 Mar 30;7(3):e34080. doi: 10.1371/journal.pone.0034080 (PMC3316608; doi:10.1371/journal.pone.0034080)
Supplement: Table S1 — Complete sets of data from the RT2 ProfilerTM PCR Array mouse TLR signalling Pathway array plate (PAMM-018) is presented. Data represent average of gene expression levels in 3 parallel mice given as fold change (+SD) in Group1–3 mice. Data in Group 2 and Group 3 mice were normalized against data in Group 1 mice (set to 1). Relative expression levels were calculated using ddCT method. Selected sets of data from these array analyses are given in Table 1. (XLS) [file pone.0034080.s001.xls]

## Sheet: Sheet1
		GROUP2		GROUP 3
Wells	GENE	Foldchange	Standard deviation	Fold change	Standard deviation
A01	Btk	2.8503	0.501627	5.3141	0.684721
A02	Casp8	1.0374	0.127176	1.8945	0.698407
A03	Ccl2	3.5854	0.789817	11.3155	1.18639
A04	Cd14	1.4223	0.094907	7.9398	0.436271
A05	Cd80	5.0217	0.632232	5.2353	0.37041
A06	Cd86	2.8033	2.29305	4.2862	1.10273
A07	Cebpb	1.3982	2.22345	1.3522	0.997092
A08	Chuk	0.3166	0.871981	1.0783	0.312266
A09	Clec4e	3.9752	1.48742	18.0021	0.615623
A10	Csf2	2.3428	0.764451	0.7001	0.66798
A11	Csf3	1.0087	1.43668	0.6891	0.592365
A12	Cxcl10	2.6582	0.621216	4.9386	0.722819
B01	Elk1	0.586	1.30712	1.1785	0.372866
B02	Fadd	0.8521	1.12362	0.8047	0.861262
B03	Fos	0.7937	0.178002	9.5784	0.248658
B04	Hmgb1	0.4019	0.170795	1.1338	0.029002
B05	Hras1	0.9772	0.668966	0.9877	0.354964
B06	Agfg1	0.9211	0.46538	0.9648	1.04038
B07	Hspa1a	1.0112	3.13191	0.9314	1.54859
B08	Hspd1	0.5718	0.783328	0.6547	1.61134
B09	Ifnb1	3.0138	0.131289	1.0127	0.122541
B10	Ifng	4.392	0.822947	3.3472	1.10428
B11	Ikbkb	0.9378	1.63202	0.9797	0.438639
B12	Il10	2.7493	1.3751	6.3727	0.679631
C01	Il12a	2.7113	0.874736	2.5687	1.22229
C02	Il1a	0.4968	0.251651	0.6906	0.206535
C03	Il1b	2.6353	2.29791	14.2936	0.843789
C04	Il1r1	1.2487	1.33119	1.4338	0.583367
C05	Il2	2.6486	0.193278	0.9244	0.564541
C06	Il6	2.9701	1.1886	16.6866	1.12357
C07	Il6ra	1.614	1.32153	2.0199	1.28818
C08	Irak1	0.4663	0.171474	1.1521	0.099805
C09	Irak2	0.5036	0.518821	0.9281	0.160868
C10	Irf1	1.3496	0.248138	1.9115	0.836198
C11	Irf3	0.8887	0.287011	0.7485	0.895306
C12	Jun	0.7307	0.940513	1.4988	2.72792
D01	Lta	1.894	0.763234	1.529	0.260428
D02	Muc13	1.3324	0.521672	4.2182	0.434361
D03	Ly86	1.1937	0.594382	8.5501	0.683823
D04	Ly96	0.9185	0.280627	1.0319	0.402024
D05	Map2k3	0.5221	0.337237	0.8828	0.945123
D06	Map2k4	0.9584	0.267264	0.7987	0.779915
D07	Map3k1	0.6244	0.527796	1.5031	0.704831
D08	Map3k7	0.7909	0.315107	0.8978	0.07789
D09	Mapk8	0.7458	0.141144	0.8864	0.639433
D10	Mapk8ip3	0.8587	0.25719	0.7164	0.278494
D11	Mapk9	0.9575	0.232184	0.6622	0.105687
D12	Myd88	0.9652	0.315972	1.8898	0.474299
E01	Nfkb1	1.3954	0.756779	1.5053	0.095481
E02	Nfkb2	1.3082	1.23034	2.0753	0.767757
E03	Nfkbia	1.0682	0.47432	1.7407	0.593179
E04	Nfkbib	0.6146	0.461705	0.8067	0.589774
E05	Nfkbil1	1.1783	0.44909	1.3714	0.586368
E06	Nfrkb	0.9714	0.436475	0.9496	0.582962
E07	Nr2c2	0.8107	0.423859	0.8549	0.579557
E08	Peli1	0.8131	0.411244	0.8053	0.576151
E09	Pglyrp1	2.4864	0.398629	8.1455	0.572745
E10	Ppara	1.1097	0.386014	0.7723	0.56934
E11	Eif2ak2	0.8541	0.373399	1.266	0.565934
E12	Ptgs2	1.1178	0.360784	1.7585	0.562529
F01	Rel	2.0828	0.348169	2.3234	0.559123
F02	Rela	1.1007	0.335554	1.3812	0.555717
F03	Ripk2	0.8079	0.322939	1.3284	0.552312
F04	Tbk1	1.0956	0.310323	0.9942	0.548906
F05	Ticam1	0.8197	0.297708	1.0806	0.5455
F06	Ticam2	0.8866	0.285093	6.2315	0.542095
F07	Tirap	0.7954	0.272478	1.0668	0.538689
F08	Tlr1	1.0218	0.259863	4.9626	0.535284
F09	Tlr2	1.3019	0.247248	2.6517	0.531878
F10	Tlr3	0.9189	0.234633	1.5029	0.528472
F11	Tlr4	1.2151	0.222018	1.7132	0.525067
F12	Tlr5	1.1888	0.209402	0.894	0.521661
G01	Tlr6	0.7137	0.196787	2.9925	0.518255
G02	Tlr7	1.224	0.184172	7.3431	0.51485
G03	Tlr8	4.1195	0.171557	20.4187	0.511444
G04	Tlr9	1.7485	0.158942	4.67	0.508039
G05	Tnf	3.0729	0.146327	7.6424	0.504633
G06	Tnfaip3	1.082	0.133712	2.5782	0.501227
G07	Tnfrsf1a	0.8645	0.121097	1.2591	0.497822
G08	Tollip	0.8419	0.108482	0.7106	0.494416
G09	Tradd	1.1077	0.0958664	0.8109	0.49101
G10	Traf6	0.9766	0.0832513	1.3339	0.487605
G11	Ube2n	0.9696	0.0706362	1.0383	0.484199
G12	Ube2v1	1.1404	0.058021	0.8439	0.480794
H01	Gusb	0.9495	0.0454059	1.275	0.477388
H02	Hprt1	1.0367	0.0327908	1.2039	0.473982
H03	Hsp90ab1	0.6727	0.0201757	0.6844	0.470577
H04	Gapdh	1.1455	0.00756057	0.7343	0.467171
H05	Actb	1.3183	-0.00505455	1.2961	0.463765
H06	MGDC	2.3428	-0.0176697	0.7001	0.46036
H07	RTC	2.3428	-0.0302848	0.7001	0.456954
H08	RTC	2.1387	-0.0428999	0.6391	0.453548
H09	RTC	2.3428	-0.055515	0.7001	0.450143
H10	PPC	2.969	-0.0681301	4.2697	0.446737
H11	PPC	1.6118		2.365
H12	PPC	1.3245		1.9378
